# Supplementary material for: Confounding clinical picture in the diagnosis of left ventricular and valvular masses: a case report
Source: Eur Heart J Case Rep. 2023 Nov 28;8(1):ytad606. doi: 10.1093/ehjcr/ytad606 (PMC10734628; doi:10.1093/ehjcr/ytad606)
Supplement: ytad606_Supplementary_Data [file ytad606_supplementary_data.zip]

Archive with 3 entries (3 files):
- Video 3 - CMR long axis.mp4
- Video 1 - TTE PLAX.mp4
- Video 2 - TTE PSAX.mp4
